# Supplementary material for: Multivariate patterns among multimodal neuroimaging and clinical, cognitive, and daily functioning characteristics in bipolar disorder
Source: Neuropsychopharmacology. 2025 Jan 9;50(6):976–82. doi: 10.1038/s41386-024-02047-2 (PMC12032351; doi:10.1038/s41386-024-02047-2)
Supplement: Supplementary file 2 — Supplementary Table S2 [file 41386_2024_2047_MOESM2_ESM.xlsx]

## Sheet: Ark1
Supplementary Table S2: List of variables and definitions from the behavioral data set.
Variable name	Definition
Illness duration	Years from first episode until assessment.
No. depressive episodes	Number of previous depressive episodes.
No. (hypo)manic episodes	Number of previous hypomanic and/or manic episodes.
No. mixed episodes	Number of previous mixed episodes.
HDRS	Total score on the Hamilton Depression Rating Scale - 17 items.
YMRS	Total score on the Young Mania Rating Scale.
FAST	Total score on the Functional Assessment Short Test.
WSAS	Total score on the Work and Social Adjustment Scale.
RAVLT Trial I-V	Total correct on the Rey Auditory Verbal Learning Test lists I-V (verbal learning).
RAVLT Trial VI	Total correct on the Rey Auditory Verbal Learning Test lists VI (immediate recall).
RAVLT Delayed	Total correct on the Rey Auditory Verbal Learning Test list +30 (delayed recall).
RAVLT Recognition	Total correct on the Rey Auditory Verbal Learning Test (recognition).
TMT-A	Seconds to complete the Trail Making Test part A (psychomotor speed).
TMT-B	Seconds to complete the Trail Making Test part B (executive function).
RBANS Coding	Total score on coding from the Repeated Battery for the Assessment of Neuropsychological Status (psychomotor speed).
RBANS Digit-span	Total score on digit-span forward from the Repeated Battery for the Assessment of Neuropsychological Status (working memory).
WAIS LNS	Total score on letter-number sequencing from the Wechsler Adult Intelligence Scale (working memory)
Verbal fluency S	Total score on a verbal fluency task with the letter S (executive function).
Verbal fluency D	Total score on a verbal fluency task with the letter D (executive function).
RVP A	Accuracy on the Rapid Visual Processing task from CANTAB, Cambridge Cognition Inc. (attention).
RVP mean latency	Mean latency on the Rapid Visual Processing task from CANTAB, Cambridge Cognition Inc. (attention).
SWM between errors	The number incorrect revisits to a box in which a token has previously been found on the Spatial Working Memory task from CANTAB, Cambridge Cognition Inc. (working memory).
SWM strategy	The number of times a subject begins a new search pattern from the same box they started with previously, indicative of a strategy, on the Spatial Working Memory task from CANTAB, Cambridge Cognition Inc. (working memory).
Abbreviations: FAST=Functioning Assessment Short Test; HDRS=Hamilton Depression Rating Scale – 17 items; LNS=Letter-Number Sequencing; RAVLT=Rey Auditory Verbal Learning Test; RBANS=Repeated Battery for the Assessment of Neuropsychological Status; RVP=Repeated Visual Processing; SWM=Spatial Working Memory; TMT=Trail Making Test; WAIS=Wechsler Adult Intelligence Scale; WSAS=Work and Social Adjustm…
