# Supplementary material for: Multivariate patterns among multimodal neuroimaging and clinical, cognitive, and daily functioning characteristics in bipolar disorder
Source: Neuropsychopharmacology. 2025 Jan 9;50(6):976–82. doi: 10.1038/s41386-024-02047-2 (PMC12032351; doi:10.1038/s41386-024-02047-2)
Supplement: Supplementary file 3 — Supplementary Table S3 [file 41386_2024_2047_MOESM3_ESM.xlsx]

## Sheet: Ark1
Supplementary Table S3: List of variables and definitions from the brain data set.
Variable name	Definition
Structural MRI
Bankssts thickness	Cortical thickness within the banks of the superior temporal sulcus calculated by combining and averaging cortical thickness values for left and right hemispheres, respectively.
Caudal anterior cingulate thickness	Cortical thickness within the caudal anterior cingulate gyrus calculated by combining and averaging cortical thickness values for left and right hemispheres, respectively.
Caudal middle frontal thickness	Cortical thickness within the caudal middle frontal gyrus calculated by combining and averaging cortical thickness values for left and right hemispheres, respectively.
Cuneus thickness	Cortical thickness within the cuneus calculated by combining and averaging cortical thickness values for left and right hemispheres, respectively.
Entorhinal thickness	Cortical thickness within the entorhinal cortex calculated by combining and averaging cortical thickness values for left and right hemispheres, respectively.
Fusiform thickness	Cortical thickness within the fusiform gyrus calculated by combining and averaging cortical thickness values for left and right hemispheres, respectively.
Inferior temporal thickness	Cortical thickness within the inferior temporal gyrus calculated by combining and averaging cortical thickness values for left and right hemispheres, respectively.
Isthmus cingulate thickness	Cortical thickness within the isthmus cingulate calculated by combining and averaging cortical thickness values for left and right hemispheres, respectively.
Lateral occipital thickness	Cortical thickness within the lateral occipital gyrus thickness calculated by combining and averaging cortical thickness values for left and right hemispheres, respectively.
Lateral orbitofrontal thickness	Cortical thickness within the lateral orbitofrontal gyrus calculated by combining and averaging cortical thickness values for left and right hemispheres, respectively.
Lingual gyrus thickness	Cortical thickness within the lingual gyrus calculated by combining and averaging cortical thickness values for left and right hemispheres, respectively.
Medial orbitofrontal thickness	Cortical thickness within the medial orbitofrontal gyrus calculated by combining and averaging cortical thickness values for left and right hemispheres, respectively.
Middle temporal thickness	Cortical thickness within the middle temporal gyrus calculated by combining and averaging cortical thickness values for left and right hemispheres, respectively.
Parahippocampal thickness	Cortical thickness within the parahippocampal gyrus calculated by combining and averaging cortical thickness values for left and right hemispheres, respectively.
Paracentral thickness	Cortical thickness within the paracentral gyrus calculated by combining and averaging cortical thickness values for left and right hemispheres, respectively.
Pars opercularis thickness	Cortical thickness within the pars opercularis calculated by combining and averaging cortical thickness values for left and right hemispheres, respectively.
Pars orbitalis thickness	Cortical thickness within the pars orbitalis calculated by combining and averaging cortical thickness values for left and right hemispheres, respectively.
Pars triangularis thickness	Cortical thickness within the pars triangularis calculated by combining and averaging cortical thickness values for left and right hemispheres, respectively.
Pericalcarine thickness	Cortical thickness within the pericalcarine gyrus calculated by combining and averaging cortical thickness values for left and right hemispheres, respectively.
Postcentral thickness	Cortical thickness within the postcentral gyrus calculated by combining and averaging cortical thickness values for left and right hemispheres, respectively.
Posterior cingulate thickness	Cortical thickness within the posterior cingulate cortex calculated by combining and averaging cortical thickness values for left and right hemispheres, respectively.
Precentral thickness	Cortical thickness within the precentral gyrus calculated by combining and averaging cortical thickness values for left and right hemispheres, respectively.
Precuneus thickness	Cortical thickness within the precuneus calculated by combining and averaging cortical thickness values for left and right hemispheres, respectively.
Rostral anterior cingulate thickness	Cortical thickness within the rostral anterior cingulate cortex calculated by combining and averaging cortical thickness values for left and right hemispheres, respectively.
Rostral middle frontal thickness	Cortical thickness within the rostral middle frontal gyrus calculated by combining and averaging cortical thickness values for left and right hemispheres, respectively.
Superior frontal thickness	Cortical thickness within the superior frontal gyrus calculated by combining and averaging cortical thickness values for left and right hemispheres, respectively.
Superior parietal thickness	Cortical thickness within the superior parietal gyrus calculated by combining and averaging cortical thickness values for left and right hemispheres, respectively.
Superior temporal thickness	Cortical thickness within the superior temporal gyrus calculated by combining and averaging cortical thickness values for left and right hemispheres, respectively.
Supramarginal thickness	Cortical thickness within the supramarginal gyrus frontal calculated by combining and averaging cortical thickness values for left and right hemispheres, respectively.
Frontal pole thickness	Cortical thickness within the frontal pole calculated by combining and averaging cortical thickness values for left and right hemispheres, respectively.
Temporal pole thickness	Cortical thickness within the temporal pole calculated by combining and averaging cortical thickness values for left and right hemispheres, respectively.
Transverse temporal thickness	Cortical thickness within the transverse temporal gyrus calculated by combining and averaging cortical thickness values for left and right hemispheres, respectively.
Insula thickness	Cortical thickness within the insula calculated by combining and averaging cortical thickness values for left and right hemispheres, respectively.
Task fMRI
Left dorsolateral prefrontal cortex	Mean percent BOLD signal change constructed using 10 mm maxima around x=-44 y=18 z=22.
Right supramarginal gyrus, posterior division	Mean percent BOLD signal change constructed using 8 mm maxima around x=38 y=-44 z=42.
Right superior parietal lobule	Mean percent BOLD signal change constructed using 8 mm maxima around x=34 y=-60 z=48.
Right supramarginal gyrus, posterior division	Mean percent BOLD signal change constructed using 8 mm maxima around x=52 y=-44 z=52.
Left superior parietal lobule	Mean percent BOLD signal change constructed using 8 mm maxima around x=-34 y=-54 z=42.
Right frontal pole	Mean percent BOLD signal change constructed using 8 mm maxima around x=16 y=-52 z=10.
Right parietal operculum cortex	Mean percent BOLD signal change constructed using 8 mm maxima around x=50 y=-26 z=20.
Left central opercular cortex	Mean percent BOLD signal change constructed using 8 mm maxima around x=-38 y=2 z=12.
Left medial precentral gyrus	Mean percent BOLD signal change constructed using 8 mm maxima around x=-12 y=-34 z=44.
Right central opercular cortex	Mean percent BOLD signal change constructed using 8 mm maxima around x=50 y=0 z=8.
Left parahippocampal gyrus, posterior division	Mean percent BOLD signal change constructed using 8 mm maxima around x=-28 y=-34 z=-16.
Precuneous cortex	Mean percent BOLD signal change constructed using 8 mm maxima around x=-6 y=-52 z=10.
Resting state
DMN	Functional connectivity within the default mode network as defined by Yeo et al. (2011)
SAL	Functional connectivity within the salience network as defined by Yeo et al. (2011)
FPN R	Functional connectivity within the right frontoparietal network as defined by Yeo et al. (2011)
FPN L	Functional connectivity within the left frontoparietal network as defined by Yeo et al. (2011)
DMN-SAL	Functional connectivity between the default mode network and salience network.
DMN-FPN R	Functional connectivity between the default mode network and right frontoparietal network.
DMN-FPN L	Functional connectivity between the default mode network and left frontoparietal network.
SAL-FPN R	Functional connectivity between the salience network and right frontoparietal network.
SAL-FPN L	Functional connectivity between the salience network and left frontoparietal network.
FPN R-FPN L	Functional connectivity between the right frontoparietal network and left frontoparietal network.
Abbreviations: BOLD=Blood-oxygen-level-dependent; DMN=Default mode network; FPN=Frontoparietal network; fMRI=Functional magnetic resonance imaging; MRI=Magnetic resonance imaging; SAL=Salience network.
